# Supplementary material for: Genomic distribution of a novel Pyrenophora tritici-repentis ToxA insertion element
Source: PLoS One. 2018 Oct 31;13(10):e0206586. doi: 10.1371/journal.pone.0206586 (PMC6209302; doi:10.1371/journal.pone.0206586)
Supplement: S1 Table — (XLSX) [file pone.0206586.s006.xlsx]

## Sheet: Sheet1
S1. The genomic copy numbers of the ToxA PtrHp1 insertion element (166bp), intergenic element (165bp) and ToxA companion element SnTp (1,254bp)
Species	Source	Race	ToxA	Isolate	bToxA PtrHp1	bIntergenic IR	cTp (>98% ID)	cTp
								(70-98% ID)
Ptr	AUS	1	+	M4	107	1	1	4
	USA	1	+	BFP	112	1	1	4
	AUS	1	+	11137	43	1	1	2
	AUS	1	+	134	76	1	1	4
	AUS	1	+	239	65	1	1	4
	AUS	1	+	5213	77	1	1	3
	USA	2	+	86-124	64	1	1	3
	CAN	new	-	ARCrossB10	79	0	0	1
	USA	5	-	DW5	57	0	0	1
	USA	5	-	DW7	0	0	0	0
	USA	4	-	SD20	0	0	0	1
Bs	AUS		+	Bs3	0	1	1	0
Ptt	AUS		-	0-1	0	0	0	1
Pa	USA		+	Sn15	0	1	1	0
	USA		+	Sn4	0	1	1	0
	USA		+	Sn2000	0	0	1	0
	USA		-	Sn79	0	0	0	0
b Blastn alignments at greater than 90% nt identity and 90% element coverage, c Blatx alignment at greater than 30% identitiy and 70% protein coverage.
Pleosporales species - Pyrenophora tritici-repentis (Ptr), Pyrenophora teres f. teres (Ptt), Bipolaris sorokiniana (Bs) and Parastagonospora nodorum (Pa).
