# Supplementary material for: Genomic distribution of a novel Pyrenophora tritici-repentis ToxA insertion element
Source: PLoS One. 2018 Oct 31;13(10):e0206586. doi: 10.1371/journal.pone.0206586 (PMC6209302; doi:10.1371/journal.pone.0206586)
Supplement: S2 Table — (XLSX) [file pone.0206586.s007.xlsx]

## Sheet: M4-Hp-gene-overlaps.txt
S2. M4 PtrHp element nucleotide (bp) overlap with M4 mRNA
M4 Contig	Source	Feature	Start	End	score	Strand	Phase	Description	M4 Contig	Source	Feature	Start	End	score	Strand	Phase	Description	Overlap (bp)	Gene	Gene ontology ID	Gene ontology name
M4-PB_scaffold_00001	EVM	mRNA	159290	165066	.	+	.	"Hypothetical protein"	M4-PB_scaffold_00001	.	BED_feature	164164	164320	.	.	.	Name=PtrHp-100.00	157	Meck4_scaffold_00001.0057
M4-PB_scaffold_00001	EVM	mRNA	6031816	6032494	.	+	.	"Hypothetical protein"	M4-PB_scaffold_00001	.	BED_feature	6032095	6032252	.	.	.	Name=PtrHp-100.00	158	Meck4_scaffold_00001.1984
M4-PB_scaffold_00001	EVM	mRNA	6953180	6956533	.	+	.	"COG2036, HHT1, Histones H3 and H4 "	M4-PB_scaffold_00001	.	BED_feature	6955246	6955402	.	.	.	Name=PtrHp-100.00	157	Meck4_scaffold_00001.2295	GO:0003677,GO:0000786,GO:0000469	"DNA binding";"nucleosome";"cleavage involved in rRNA processing"
M4-PB_scaffold_00002	EVM	mRNA	33351	37751	.	-	.	"Asp_protease_2 domain containing protein"	M4-PB_scaffold_00002	.	BED_feature	34894	35050	.	.	.	Name=PtrHp-100.00	157	Meck4_scaffold_00002.0014
M4-PB_scaffold_00002	EVM	mRNA	183543	184664	.	-	.	"COG1474, CDC6, Cdc6-related protein, AAA superfamily ATPase "	M4-PB_scaffold_00002	.	BED_feature	183523	183682	.	.	.	Name=PtrHp-100.00	140	Meck4_scaffold_00002.0063
M4-PB_scaffold_00002	EVM	mRNA	985835	986267	.	-	.	"PP28 multi-domain protein"	M4-PB_scaffold_00002	.	BED_feature	986116	986272	.	.	.	Name=PtrHp-100.00	152	Meck4_scaffold_00002.0339	GO:0000226,GO:0015630	"microtubule cytoskeleton organization";"microtubule cytoskeleton"
M4-PB_scaffold_00002	EVM	mRNA	3963933	3964867	.	+	.	"Hypothetical protein"	M4-PB_scaffold_00002	.	BED_feature	3964762	3964918	.	.	.	Name=PtrHp-100.00	106	Meck4_scaffold_00002.1405
M4-PB_scaffold_00003	EVM	mRNA	211765	213927	.	+	.	"COG2936, COG2936, Predicted acyl esterases "	M4-PB_scaffold_00003	.	BED_feature	213082	213238	.	.	.	Name=PtrHp-100.00	157	Meck4_scaffold_00003.0068	GO:0016787,GO:0008239	"hydrolase activity";"dipeptidyl-peptidase activity"
M4-PB_scaffold_00003	EVM	mRNA	2415645	2415905	.	-	.	"Hypothetical protein"	M4-PB_scaffold_00003	.	BED_feature	2415664	2415820	.	.	.	Name=PtrHp-100.00	157	Meck4_scaffold_00003.0795
M4-PB_scaffold_00003	EVM	mRNA	2600382	2601112	.	-	.	"Hypothetical protein"	M4-PB_scaffold_00003	.	BED_feature	2600961	2601117	.	.	.	Name=PtrHp-100.00	152	Meck4_scaffold_00003.0863
M4-PB_scaffold_00004	EVM	mRNA	185139	186170	.	-	.	"Hypothetical protein"	M4-PB_scaffold_00004	.	BED_feature	185016	185173	.	.	.	Name=PtrHp-100.00	35	Meck4_scaffold_00004.0052
M4-PB_scaffold_00004	EVM	mRNA	1325296	1328331	.	-	.	"Trichoplein multi-domain protein"	M4-PB_scaffold_00004	.	BED_feature	1326386	1326542	.	.	.	Name=PtrHp-99.37	157	Meck4_scaffold_00004.0458
M4-PB_scaffold_00004	EVM	mRNA	1382818	1383447	.	+	.	"Hypothetical protein"	M4-PB_scaffold_00004	.	BED_feature	1383415	1383571	.	.	.	Name=PtrHp-100.00	33	Meck4_scaffold_00004.0474
M4-PB_scaffold_00004	EVM	mRNA	1514213	1514476	.	-	.	"Hypothetical protein"	M4-PB_scaffold_00004	.	BED_feature	1514194	1514350	.	.	.	Name=PtrHp-100.00	138	Meck4_scaffold_00004.0518
M4-PB_scaffold_00005	EVM	mRNA	17103	18441	.	+	.	"Hypothetical protein"	M4-PB_scaffold_00005	.	BED_feature	18409	18565	.	.	.	Name=PtrHp-100.00	33	Meck4_scaffold_00005.0004
M4-PB_scaffold_00005	EVM	mRNA	39627	40715	.	-	.	"Hypothetical protein"	M4-PB_scaffold_00005	.	BED_feature	39503	39660	.	.	.	Name=PtrHp-100.00	34	Meck4_scaffold_00005.0009
M4-PB_scaffold_00005	EVM	mRNA	41091	45565	.	+	.	"Dimer_Tnp_hAT domain containing protein"	M4-PB_scaffold_00005	.	BED_feature	42067	42223	.	.	.	Name=PtrHp-100.00	157	Meck4_scaffold_00005.0010	GO:0046983	protein dimerization activity
M4-PB_scaffold_00005	EVM	mRNA	68258	70857	.	+	.	"Dimer_Tnp_hAT domain containing protein"	M4-PB_scaffold_00005	.	BED_feature	69383	69540	.	.	.	Name=PtrHp-100.00	158	Meck4_scaffold_00005.0015	GO:0046983	protein dimerization activity
M4-PB_scaffold_00005	EVM	mRNA	73010	75473	.	-	.	"Dimer_Tnp_hAT domain containing protein"	M4-PB_scaffold_00005	.	BED_feature	74190	74348	.	.	.	Name=PtrHp-100.00	159	Meck4_scaffold_00005.0017	GO:0046983	protein dimerization activity
M4-PB_scaffold_00005	EVM	mRNA	1113081	1114220	.	+	.	"Hypothetical protein"	M4-PB_scaffold_00005	.	BED_feature	1113677	1113834	.	.	.	Name=PtrHp-100.00	158	Meck4_scaffold_00005.0369
M4-PB_scaffold_00005	EVM	mRNA	1529876	1530427	.	-	.	"Hypothetical protein"	M4-PB_scaffold_00005	.	BED_feature	1529752	1529909	.	.	.	Name=PtrHp-100.00	34	Meck4_scaffold_00005.0528
M4-PB_scaffold_00005	EVM	mRNA	2609795	2615324	.	+	.	"Hypothetical protein"	M4-PB_scaffold_00005	.	BED_feature	2615292	2615449	.	.	.	Name=PtrHp-100.00	33	Meck4_scaffold_00005.0914
M4-PB_scaffold_00006	EVM	mRNA	528503	533433	.	+	.	"multiple ankyrin repeats single kh domain protein, putative "	M4-PB_scaffold_00006	.	BED_feature	532261	532417	.	.	.	Name=PtrHp-100.00	157	Meck4_scaffold_00006.0190	GO:0005515,GO:0019076,GO:0046718,GO:0075521,GO:0019028,GO:0030430,GO:0042025,GO:0044163	"protein binding";"viral release from host cell";"viral entry into host cell";"microtubule-dependent intracellular transport of viral material towards nucleus";"viral capsid";"host cell cytoplasm";"host cell nucleus";"host cytoskeleton"
M4-PB_scaffold_00006	EVM	mRNA	1264113	1269607	.	-	.	"Myosin_tail_1 domain containing protein"	M4-PB_scaffold_00006	.	BED_feature	1263990	1264147	.	.	.	Name=PtrHp-100.00	35	Meck4_scaffold_00006.0422	GO:0003774,GO:0016459	"motor activity";"myosin complex"
M4-PB_scaffold_00006	EVM	mRNA	1735372	1735929	.	+	.	"Hypothetical protein"	M4-PB_scaffold_00006	.	BED_feature	1735793	1735949	.	.	.	Name=PtrHp-100.00	137	Meck4_scaffold_00006.0559
M4-PB_scaffold_00007	EVM	mRNA	652724	657845	.	-	.	"Tymo_45kd_70kd domain containing protein"	M4-PB_scaffold_00007	.	BED_feature	652705	652861	.	.	.	Name=PtrHp-100.00	138	Meck4_scaffold_00007.0213
M4-PB_scaffold_00008	EVM	mRNA	90139	91362	.	-	.	"Hypothetical protein"	M4-PB_scaffold_00008	.	BED_feature	90856	91013	.	.	.	Name=PtrHp-100.00	158	Meck4_scaffold_00008.0019
M4-PB_scaffold_00008	EVM	mRNA	189514	190601	.	+	.	"Hypothetical protein"	M4-PB_scaffold_00008	.	BED_feature	190569	190726	.	.	.	Name=PtrHp-100.00	33	Meck4_scaffold_00008.0056
M4-PB_scaffold_00008	EVM	mRNA	204993	206081	.	+	.	"Hypothetical protein"	M4-PB_scaffold_00008	.	BED_feature	206049	206206	.	.	.	Name=PtrHp-100.00	33	Meck4_scaffold_00008.0060
M4-PB_scaffold_00009	EVM	mRNA	77188	81001	.	-	.	"Dimer_Tnp_hAT domain containing protein"	M4-PB_scaffold_00009	.	BED_feature	80849	81006	.	.	.	Name=PtrHp-100.00	153	Meck4_scaffold_00009.0022
M4-PB_scaffold_00009	EVM	mRNA	2055726	2057365	.	+	.	"putative glucose receptor git3 protein "	M4-PB_scaffold_00009	.	BED_feature	2057333	2057489	.	.	.	Name=PtrHp-100.00	33	Meck4_scaffold_00009.0702
M4-PB_scaffold_00009	EVM	mRNA	2116301	2118155	.	-	.	"kinesin light chain."	M4-PB_scaffold_00009	.	BED_feature	2117243	2117399	.	.	.	Name=PtrHp-100.00	157	Meck4_scaffold_00009.0721
M4-PB_scaffold_00011	EVM	mRNA	10256	11202	.	+	.	"Hypothetical protein"	M4-PB_scaffold_00011	.	BED_feature	11170	11327	.	.	.	Name=PtrHp-100.00	33	Meck4_scaffold_00011.0003
M4-PB_scaffold_00011	EVM	mRNA	508049	508939	.	+	.	"COG3064, TolA, Membrane protein involved in colicin uptake "	M4-PB_scaffold_00011	.	BED_feature	508045	508201	.	.	.	Name=PtrHp-100.00	153	Meck4_scaffold_00011.0154	GO:0000226,GO:0015630	"microtubule cytoskeleton organization";"microtubule cytoskeleton"
M4-PB_scaffold_00013	EVM	mRNA	826141	830836	.	+	.	"rve multi-domain protein"	M4-PB_scaffold_00013	.	BED_feature	827750	827907	.	.	.	Name=PtrHp-99.37	158	Meck4_scaffold_00013.0276	GO:0015074	DNA integration
M4-PB_scaffold_00016	EVM	mRNA	215396	216586	.	+	.	"Hypothetical protein"	M4-PB_scaffold_00016	.	BED_feature	216521	216677	.	.	.	Name=PtrHp-99.37	66	Meck4_scaffold_00016.0065
M4-PB_scaffold_00016	EVM	mRNA	216644	217802	.	-	.	"Hypothetical protein"	M4-PB_scaffold_00016	.	BED_feature	216521	216677	.	.	.	Name=PtrHp-99.37	34	Meck4_scaffold_00016.0066
M4-PB_scaffold_00018	EVM	mRNA	136591	137663	.	-	.	"NMDAR2_C domain containing protein"	M4-PB_scaffold_00018	.	BED_feature	137290	137447	.	.	.	Name=PtrHp-100.00	158	Meck4_scaffold_00018.0036
M4-PB_scaffold_00019	EVM	mRNA	103416	106820	.	+	.	"Hypothetical protein"	M4-PB_scaffold_00019	.	BED_feature	106715	106871	.	.	.	Name=PtrHp-100.00	106	Meck4_scaffold_00019.0026
M4-PB_scaffold_00032	EVM	mRNA	12280	17468	.	+	.	"COG0514, RecQ, Superfamily II DNA helicase "	M4-PB_scaffold_00032	.	BED_feature	15410	15566	.	.	.	Name=PtrHp-100.00	157	Meck4_scaffold_00032.0005
M4-PB_scaffold_00037	EVM	mRNA	24955	25906	.	+	.	"NMDAR2_C domain containing protein"	M4-PB_scaffold_00037	.	BED_feature	25172	25329	.	.	.	Name=PtrHp-100.00	158	Meck4_scaffold_00037.0008
